# Supplementary material for: Cardiac Safety of mRNA-based Vaccines in Patients with Systemic Lupus Erythematosus and Lupus-like Disorders with a History of Myocarditis
Source: Pathogens. 2022 Sep 1;11(9):1001. doi: 10.3390/pathogens11091001 (PMC9502100; doi:10.3390/pathogens11091001)
Supplement: Supplementary file 1 [file pathogens-11-01001-s001.zip]

Archive with 1 entries (1 files):
- pathogens-1829946-supplementary.pdf
